# Supplementary material for: Data on the highly diverse plasma response to a drink containing nutrients
Source: Data Brief. 2020 Feb 20;29:105309. doi: 10.1016/j.dib.2020.105309 (PMC7058524; doi:10.1016/j.dib.2020.105309)
Supplement: Multimedia component 1 [file mmc1.xlsx]

## Sheet: Tabelle1
ID
	1_Gender	Age	Weight	Height	Frap1	2	3	4	5	MDA1	2	3	4	5	Folsre1	2	3	4	5	B12_1	2	3	4	5	R41	2	3	4	5	RDis1	2	3	4	5	R3G1	2	3	4	5	R4S1	2	3	4	5
6	1	23	95	177	587.1	473.7	494.5	462.4	519.1	0.52	0.67	0.48	0.48	0.71	1.73	2.95	3.41	2.74	3.13	216.8	253.9	238.3	260	286.3	0	35.87	7.5	0	0	0	83.55	86.66	64.55	45.31	0	27.47	7.8	0	0	0	113.97	37.9	30.14	0.74
7	1	45	99	186	624.9	660.8	732.6	662.7	702.4	0.68	0.45	0.35	0.57	0.58	3.71	8.15	19.38	6.68	6.73	202.6	226.4	237	212.1	245.8	0	22.6	12.78	0	0	0	140.63	217.45	186.53	158.86	0	44.37	16.79	8.75	0	0	241.41	95.71	28.47	15.18
8	1	33	121	194	637.5	580.2	658.9	619.2	545.5	0.89	0.38	0.35	0.33	0.48	2.16	5.29	4.15	3.92	3.79	238.8	290.7	266.3	281.9	278.3	0	0	0	0	0	0	54.17	66.71	69.05	44.06	0	9.46	0	0	0	0	93.01	54.13	12.7	0
9	1	29	83	183	454.8	498.3	432.2	585.2	615.5	0.54	0.59	0.32	0.76	0.39	3.49	3.58	6.71	5.78	4.56	396.1	350.3	486.3	454	465.5	0	12.41	0	0	0	0	62.44	77.59	109.29	42.37	0	23.79	12.41	0	0	0	264.64	160.85	70.17	40.63
10	1	27	65	182	517.2	452.95	494.52	471.85	543.65	0.59	0.4	0.28	0.3	0.44	1.76	7.45	6.1	5	5.59	265.5	309.2	352.8	329.7	354.1	0	12.01	0	0	0	0	56.2	82.92	63.72	56.95	0	24.52	12.95	0	0	0	156.92	83.62	16.98	8.56
1	2	21	58	168	462.4	555	507.8	596.6	617.4	0.54	0.4	0.55	0.29	0.47	5.03	8.3	12.2	8.71	9.4	482.7	435.4	464.2	506.5	520.7	0	35.33	14.44	0	0	0	16507	20370	15567	12807	0	5336	1861	0	0	0	23930	16580	4274	1861
2	2	29	55	165	532	626.8	596.6	572	519.1	0.46	0.37	0.6	0.47	0.36	3.57	8.13	6.03	5.15	5.26	170.9	172.5	183.6	178.7	173.2	0	12.03	13.83	0	0	0	126.19	144.57	120.23	78.59	0	22.85	21.33	0	0	0	112.61	84.47	21.39	10.45
3	2	39	74	167	313.1	417	366	428.4	394.4	0.68	0.52	0.57	0.37	0.63	2.59	4.67	3.69	3.46	3.14	429.7	427.3	417.7	392.6	419.7	0	0	0	0	0	0	106.61	149.5	91.44	53.15	0	0	0	0	0	0	122.43	41.32	6.97	0
4	2	23	63	158																319.8	393.9	385.6	405.6	449.2	0	0	0	0	0	0	50.45	100.01	101.24	77.17	0	0	0	0	0	0	108.3	124.96	30.12	8.21
5	2	28	57.5	158	367.9	532.3	301.8	322.6	477.5	0.49	0.58	0.38	0.35	0.61	4.06	10.16	8.54	7.88	5.12	311.7	343	317.8	330.3	307.3	0	0	0	0	0	0	133.83	109.64	87.33	53.96	0	0	0	0	0	0	62.21	32.3	9.06	0
