# Supplementary material for: Data on the highly diverse plasma response to a drink containing nutrients
Source: Data Brief. 2020 Feb 20;29:105309. doi: 10.1016/j.dib.2020.105309 (PMC7058524; doi:10.1016/j.dib.2020.105309)
Supplement: Multimedia component 2 [file mmc2.xml]

<?xml version="1.0" encoding="utf-8" standalone="no"?>
<data>
  <datasets>
    <author>karl-heinz.wagner@univie.ac.at</author>
    <type>0</type>
    <dataset>
      <value>4</value>
      <reason>Data will be made available on request</reason>
      <comments />
    </dataset>
  </datasets>
</data>
